# Supplementary material for: Genetic diversity and population structure analysis of a diverse panel of pea (Pisum sativum)
Source: Front Genet. 2024 May 30;15:1396888. doi: 10.3389/fgene.2024.1396888 (PMC11169732; doi:10.3389/fgene.2024.1396888)
Supplement: Supplementary file 1 [file Table2.XLSX]

## Sheet: Plant material based 
Supplementary Table 1. Description of the accessions, plant material type, number of loci with private alleles, and list of loci with private alleles in pisum sativum accessions evaluated using Diversity Arrays Technology sequencing (DArTseq) method.
Accession	Plant material type	No. Loci with Private Alleles	Loci with Private Alleles
PsLR77	Landrace	1	5960022|F|0-40:G>T-40:G>T
PsLR124	Landrace	1	3563023|F|0-24:T>A-24:T>A
PsLR208	Landrace	1	5960022|F|0-40:G>T-40:G>T
PsLR214	Landrace	1	5960022|F|0-40:G>T-40:G>T
PsLR235	Landrace	1	3563023|F|0-24:T>A-24:T>A
PsLR241	Landrace	2	3548720|F|0-25:T>A-25:T>A 4658510|F|0-53:T>C-53:T>C
PsLR248	Landrace	1	3563023|F|0-24:T>A-24:T>A
PsLR252	Landrace	2	3548720|F|0-25:T>A-25:T>A 4658510|F|0-53:T>C-53:T>C
PsLR253	Landrace	2	3548720|F|0-25:T>A-25:T>A 4658510|F|0-53:T>C-53:T>C
PsLR254	Landrace	2	3548720|F|0-25:T>A-25:T>A 4658510|F|0-53:T>C-53:T>C
PsLR257	Landrace	2	3548720|F|0-25:T>A-25:T>A 4658510|F|0-53:T>C-53:T>C
PsLR258	Landrace	1	5960022|F|0-40:G>T-40:G>T
PsLR261	Landrace	2	3548720|F|0-25:T>A-25:T>A 4658510|F|0-53:T>C-53:T>C
PsLR294	Landrace	1	3563023|F|0-24:T>A-24:T>A
PsLR76	Landrace	2	3548720|F|0-25:T>A-25:T>A 4658510|F|0-53:T>C-53:T>C

## Sheet: Geographic origin
Supplementary Table 1. Description of the accessions, geographic origin, number of loci with private alleles, and list of loci with private alleles in pisum sativum accessions evaluated using Diversity Arrays Technology sequencing (DArTseq) method.
Accession	Geographic origin	No. Loci with Private Alleles	Loci with Private Alleles
PsBL197	Europe	2	4663566|F|0-6:A>G-6:A>G 3564236|F|0-26:C>T-26:C>T
PsBL211	Europe	3	5962233|F|0-39:C>T-39:C>T 5962233|F|0-26:T>C-26:T>C 3550098|F|0-45:T>C-45:T>C
PsBL215	Europe	1	5945401|F|0-58:T>G-58:T>G
PsBL225	Europe	1	3536661|F|0-12:G>A-12:G>A
PsBL227	Europe	1	3536661|F|0-12:G>A-12:G>A
PsBL278	Europe	1	8175128|F|0-11:T>C-11:T>C
PsBL288	Europe	3	5932059|F|0-17:T>C-17:T>C 5959930|F|0-29:A>C-29:A>C 4660319|F|0-58:C>T-58:C>T
PsBL6	Europe	1	5941917|F|0-18:C>T-18:C>T
PsCV171	Europe	1	3536661|F|0-12:G>A-12:G>A
PsCV100	Europe	1	5944615|F|0-42:A>G-42:A>G
PsCV102	Europe	1	5941917|F|0-18:C>T-18:C>T
PsCV105	Europe	1	5945401|F|0-58:T>G-58:T>G
PsCV120	Europe	1	5941917|F|0-18:C>T-18:C>T
PsCV122	Europe	2	3536661|F|0-12:G>A-12:G>A 5959930|F|0-29:A>C-29:A>C
PsCV130	Europe	2	5945401|F|0-58:T>G-58:T>G 3536661|F|0-12:G>A-12:G>A
PsCV132	Europe	1	3536661|F|0-12:G>A-12:G>A
PsCV138	Europe	1	5945401|F|0-58:T>G-58:T>G
PsCV143	Europe	1	3550098|F|0-45:T>C-45:T>C
PsCV144	Europe	1	3536661|F|0-12:G>A-12:G>A
PsCV147	Europe	1	3536661|F|0-12:G>A-12:G>A
PsCV148	Europe	1	5945401|F|0-58:T>G-58:T>G
PsCV153	Europe	2	5945401|F|0-58:T>G-58:T>G 4660319|F|0-58:C>T-58:C>T
PsCV155	Europe	2	3558151|F|0-42:C>T-42:C>T 3548191|F|0-5:C>T-5:C>T
PsCV156	Europe	2	5962233|F|0-39:C>T-39:C>T 5962233|F|0-26:T>C-26:T>C
PsCV160	Europe	1	5945401|F|0-58:T>G-58:T>G
PsCV161	Europe	1	3558151|F|0-42:C>T-42:C>T
PsCV162	Europe	1	5932059|F|0-17:T>C-17:T>C
PsCV167	Europe	1	5945401|F|0-58:T>G-58:T>G
PsCV168	Europe	1	8175128|F|0-11:T>C-11:T>C
PsCV169	Europe	2	5945401|F|0-58:T>G-58:T>G 3536661|F|0-12:G>A-12:G>A
PsCV172	Europe	2	5945401|F|0-58:T>G-58:T>G 3536661|F|0-12:G>A-12:G>A
PsCV173	Europe	1	3536661|F|0-12:G>A-12:G>A
PsCV177	Europe	1	5945401|F|0-58:T>G-58:T>G
PsCV178	Europe	2	5962233|F|0-39:C>T-39:C>T 5962233|F|0-26:T>C-26:T>C
PsCV185	Europe	1	5945401|F|0-58:T>G-58:T>G
PsCV189	Europe	2	3536661|F|0-12:G>A-12:G>A 3566006|F|0-39:A>G-39:A>G
PsCV190	Europe	1	3536661|F|0-12:G>A-12:G>A
PsCV212	Europe	1	3566006|F|0-39:A>G-39:A>G
PsCV237	Europe	1	3566006|F|0-39:A>G-39:A>G
PsCV238	Europe	1	3536661|F|0-12:G>A-12:G>A
PsCV255	Europe	3	3536661|F|0-12:G>A-12:G>A 5932059|F|0-17:T>C-17:T>C 5959930|F|0-29:A>C-29:A>C
PsCV289	Europe	1	3536661|F|0-12:G>A-12:G>A
PsCV45	Europe	2	8175128|F|0-11:T>C-11:T>C 5941917|F|0-18:C>T-18:C>T
PsCV48	Europe	1	3548191|F|0-5:C>T-5:C>T
PsCV70	Europe	2	5945401|F|0-58:T>G-58:T>G 5959930|F|0-29:A>C-29:A>C
PsCV73	Europe	2	5932059|F|0-17:T>C-17:T>C 5959930|F|0-29:A>C-29:A>C
PsCV78	Europe	7	5962233|F|0-39:C>T-39:C>T 5962233|F|0-26:T>C-26:T>C 3558151|F|0-42:C>T-42:C>T 3548191|F|0-5:C>T-5:C>T 3564236|F|0-26:C>T-26:C>T 5944313|F|0-10:T>G-10:T>G 3550098|F|0-45:T>C-45:T>C
PsCV80	Europe	1	5945401|F|0-58:T>G-58:T>G
PsCV82	Europe	2	3558151|F|0-42:C>T-42:C>T 5941917|F|0-18:C>T-18:C>T
PsCV86	Europe	1	3550098|F|0-45:T>C-45:T>C
PsCV90	Europe	7	5962233|F|0-39:C>T-39:C>T 5962233|F|0-26:T>C-26:T>C 3558151|F|0-42:C>T-42:C>T 5944615|F|0-42:A>G-42:A>G 8175128|F|0-11:T>C-11:T>C 4660319|F|0-58:C>T-58:C>T 5944313|F|0-10:T>G-10:T>G
PsCV93	Europe	5	5944615|F|0-42:A>G-42:A>G 3548191|F|0-5:C>T-5:C>T 8175128|F|0-11:T>C-11:T>C 5944313|F|0-10:T>G-10:T>G 3550098|F|0-45:T>C-45:T>C
PsCV94	Europe	1	5959930|F|0-29:A>C-29:A>C
PsCV95	Europe	1	3558151|F|0-42:C>T-42:C>T
PsCV96	Europe	3	5944615|F|0-42:A>G-42:A>G 3536661|F|0-12:G>A-12:G>A 4663566|F|0-6:A>G-6:A>G
PsCV75	Europe	2	5942724|F|0-9:G>A-9:G>A 5944313|F|0-10:T>G-10:T>G
PsGB17	Europe	6	5962233|F|0-39:C>T-39:C>T 5962233|F|0-26:T>C-26:T>C 3548191|F|0-5:C>T-5:C>T 3564236|F|0-26:C>T-26:C>T 5944313|F|0-10:T>G-10:T>G 3550098|F|0-45:T>C-45:T>C
PsGB20	Europe	4	4663566|F|0-6:A>G-6:A>G 3548191|F|0-5:C>T-5:C>T 8175128|F|0-11:T>C-11:T>C 5939559|F|0-49:A>G-49:A>G
PsGB34	Europe	2	5962233|F|0-39:C>T-39:C>T 5962233|F|0-26:T>C-26:T>C
PsGB37	Europe	1	3548191|F|0-5:C>T-5:C>T
PsGB41	Europe	1	3550561|F|0-53:T>C-53:T>C
PsLR77	Europe	11	5962233|F|0-39:C>T-39:C>T 5962233|F|0-26:T>C-26:T>C 3558151|F|0-42:C>T-42:C>T 5944615|F|0-42:A>G-42:A>G 3536661|F|0-12:G>A-12:G>A 4663566|F|0-6:A>G-6:A>G 5942724|F|0-9:G>A-9:G>A 3548191|F|0-5:C>T-5:C>T 4660319|F|0-58:C>T-58:C>T 5944313|F|0-10:T>G-10:T>G 3550098|F|0-45:T>C-45:T>C
PsLR124	Europe	2	3558151|F|0-42:C>T-42:C>T 3550098|F|0-45:T>C-45:T>C
PsLR187	Europe	3	5944615|F|0-42:A>G-42:A>G 3564236|F|0-26:C>T-26:C>T 5941917|F|0-18:C>T-18:C>T
PsLR208	Europe	9	5962233|F|0-39:C>T-39:C>T 5962233|F|0-26:T>C-26:T>C 3550561|F|0-53:T>C-53:T>C 4663566|F|0-6:A>G-6:A>G 5942724|F|0-9:G>A-9:G>A 5932059|F|0-17:T>C-17:T>C 3548191|F|0-5:C>T-5:C>T 5944313|F|0-10:T>G-10:T>G 3550098|F|0-45:T>C-45:T>C
PsLR235	Europe	5	3550561|F|0-53:T>C-53:T>C 5942724|F|0-9:G>A-9:G>A 3548191|F|0-5:C>T-5:C>T 5944313|F|0-10:T>G-10:T>G 3550098|F|0-45:T>C-45:T>C
PsLR236	Europe	4	3536661|F|0-12:G>A-12:G>A 5932059|F|0-17:T>C-17:T>C 5959930|F|0-29:A>C-29:A>C 4660319|F|0-58:C>T-58:C>T
PsLR239	Europe	2	4663566|F|0-6:A>G-6:A>G 5944313|F|0-10:T>G-10:T>G
PsLR240	Europe	4	3536661|F|0-12:G>A-12:G>A 5932059|F|0-17:T>C-17:T>C 5959930|F|0-29:A>C-29:A>C 4660319|F|0-58:C>T-58:C>T
PsLR241	Europe	9	5944615|F|0-42:A>G-42:A>G 5959930|F|0-29:A>C-29:A>C 3564236|F|0-26:C>T-26:C>T 3548720|F|0-25:T>A-25:T>A 8175128|F|0-11:T>C-11:T>C 4658510|F|0-53:T>C-53:T>C 5939559|F|0-49:A>G-49:A>G 3566006|F|0-39:A>G-39:A>G 5941917|F|0-18:C>T-18:C>T
PsLR242	Europe	2	3558151|F|0-42:C>T-42:C>T 5944615|F|0-42:A>G-42:A>G
PsLR245	Europe	2	5944615|F|0-42:A>G-42:A>G 4660319|F|0-58:C>T-58:C>T
PsLR247	Europe	2	8175128|F|0-11:T>C-11:T>C 5941917|F|0-18:C>T-18:C>T
PsLR248	Europe	1	5945401|F|0-58:T>G-58:T>G
PsLR252	Europe	9	5944615|F|0-42:A>G-42:A>G 5959930|F|0-29:A>C-29:A>C 3564236|F|0-26:C>T-26:C>T 3548720|F|0-25:T>A-25:T>A 8175128|F|0-11:T>C-11:T>C 4658510|F|0-53:T>C-53:T>C 5939559|F|0-49:A>G-49:A>G 3566006|F|0-39:A>G-39:A>G 5941917|F|0-18:C>T-18:C>T
PsLR253	Europe	10	5944615|F|0-42:A>G-42:A>G 4663566|F|0-6:A>G-6:A>G 5959930|F|0-29:A>C-29:A>C 3564236|F|0-26:C>T-26:C>T 3548720|F|0-25:T>A-25:T>A 8175128|F|0-11:T>C-11:T>C 4658510|F|0-53:T>C-53:T>C 5939559|F|0-49:A>G-49:A>G 3566006|F|0-39:A>G-39:A>G 5941917|F|0-18:C>T-18:C>T
PsLR254	Europe	9	5944615|F|0-42:A>G-42:A>G 5959930|F|0-29:A>C-29:A>C 3564236|F|0-26:C>T-26:C>T 3548720|F|0-25:T>A-25:T>A 8175128|F|0-11:T>C-11:T>C 4658510|F|0-53:T>C-53:T>C 5939559|F|0-49:A>G-49:A>G 3566006|F|0-39:A>G-39:A>G 5941917|F|0-18:C>T-18:C>T
PsLR256	Europe	3	5944615|F|0-42:A>G-42:A>G 5945401|F|0-58:T>G-58:T>G 5944313|F|0-10:T>G-10:T>G
PsLR257	Europe	7	5944615|F|0-42:A>G-42:A>G 3548720|F|0-25:T>A-25:T>A 8175128|F|0-11:T>C-11:T>C 4658510|F|0-53:T>C-53:T>C 5939559|F|0-49:A>G-49:A>G 3566006|F|0-39:A>G-39:A>G 5941917|F|0-18:C>T-18:C>T
PsLR258	Europe	7	5962233|F|0-39:C>T-39:C>T 5962233|F|0-26:T>C-26:T>C 3550561|F|0-53:T>C-53:T>C 4663566|F|0-6:A>G-6:A>G 5942724|F|0-9:G>A-9:G>A 3548191|F|0-5:C>T-5:C>T 4660319|F|0-58:C>T-58:C>T
PsLR261	Europe	9	5944615|F|0-42:A>G-42:A>G 5959930|F|0-29:A>C-29:A>C 3564236|F|0-26:C>T-26:C>T 3548720|F|0-25:T>A-25:T>A 8175128|F|0-11:T>C-11:T>C 4658510|F|0-53:T>C-53:T>C 5939559|F|0-49:A>G-49:A>G 3566006|F|0-39:A>G-39:A>G 5941917|F|0-18:C>T-18:C>T
PsLR267	Europe	2	3536661|F|0-12:G>A-12:G>A 5959930|F|0-29:A>C-29:A>C
PsLR287	Europe	4	3536661|F|0-12:G>A-12:G>A 5932059|F|0-17:T>C-17:T>C 5959930|F|0-29:A>C-29:A>C 4660319|F|0-58:C>T-58:C>T
PsLR292	Europe	3	5962233|F|0-39:C>T-39:C>T 5962233|F|0-26:T>C-26:T>C 5944313|F|0-10:T>G-10:T>G
PsLR2	Europe	1	5945401|F|0-58:T>G-58:T>G
PsLR76	Europe	7	5944615|F|0-42:A>G-42:A>G 3548720|F|0-25:T>A-25:T>A 8175128|F|0-11:T>C-11:T>C 4658510|F|0-53:T>C-53:T>C 5939559|F|0-49:A>G-49:A>G 3566006|F|0-39:A>G-39:A>G 5944313|F|0-10:T>G-10:T>G
PsCV304	Europe	2	5945401|F|0-58:T>G-58:T>G 5942724|F|0-9:G>A-9:G>A
