# Supplementary material for: Genetic diversity and population structure analysis of a diverse panel of pea (Pisum sativum)
Source: Front Genet. 2024 May 30;15:1396888. doi: 10.3389/fgene.2024.1396888 (PMC11169732; doi:10.3389/fgene.2024.1396888)
Supplement: Supplementary file 2 [file Table3.XLSX]

## Sheet: Estimated_seed_size
Supplementary Table 3. Estimated seed sample sizes required for regenaratoion and conservation to capture 90%, 95%, and 99% of the alleles with an expected probability of 90%, 95% and 99% using the least DArTSeq–SNP allelic frequency of the landrace, gene bank and wild material accessions of pisum sativum.
Accessions	0.9	0.95	0.99
PsCV171	205	291	503
PsCV75	203	289	498
PsGB12	225	319	550
PsGB17	258	366	631
PsGB20	263	373	644
PsGB24	278	337	581
PsGB29	242	344	593
PsGB33	246	349	602
PsGB34	248	352	607
PsGB37	235	333	576
PsGB41	243	344	594
PsLR124	258	366	631
PsLR13	254	360	622
PsLR187	246	349	602
PsLR2	255	362	625
PsLR208	259	368	635
PsLR209	349	496	857
PsLR214	232	329	567
PsLR23	255	362	625
PsLR235	245	347	600
PsLR236	181	256	442
PsLR239	258	366	632
PsLR240	247	351	606
PsLR241	255	361	624
PsLR242	224	318	549
PsLR243	227	322	556
PsLR244	241	341	589
PsLR245	213	302	512
PsLR246	246	349	602
PsLR247	199	281	486
PsLR248	230	326	623
PsLR251	217	307	531
PsLR252	204	289	499
PsLR253	203	288	498
PsLR254	241	342	590
PsLR256	252	358	618
PsLR257	205	291	502
PsLR258	263	374	645
PsLR259	241	343	591
PsLR261	245	347	599
PsLR266	207	293	506
PsLR267	264	374	645
PsLR277	212	301	520
PsLR286	245	348	600
PsLR287	232	329	568
PsLR292	266	378	651
PsLR294	266	378	652
PsLR297	259	367	634
PsLR3	264	374	646
PsLR76	265	376	650
PsLR77	264	375	647
PsWI107	261	371	641
PsWI18	245	347	600
PsWI21	227	322	556
