# Supplementary material for: Genetic diversity and population structure analysis of a diverse panel of pea (Pisum sativum)
Source: Front Genet. 2024 May 30;15:1396888. doi: 10.3389/fgene.2024.1396888 (PMC11169732; doi:10.3389/fgene.2024.1396888)
Supplement: Supplementary file 5 [file Table4.xlsx]

## Sheet: Sheet1
Supplementary Table 4. List of pea genotypes with thier memebership population genetic groups. Q1 = Population genetic group 1, Q2 = Population genetic group 2, and Q3 = Population genetic group 3.
Genotypes	Populations
PsBL224	Q1
PsBL226	Q1
PsBL227	Q1
PsBL229	Q1
PsCV126	Q1
PsCV128	Q1
PsCV129	Q1
PsCV130	Q1
PsCV132	Q1
PsCV133	Q1
PsCV134	Q1
PsCV135	Q1
PsCV136	Q1
PsCV137	Q1
PsCV138	Q1
PsCV140	Q1
PsCV141	Q1
PsCV143	Q1
PsCV144	Q1
PsCV146	Q1
PsCV147	Q1
PsCV148	Q1
PsCV149	Q1
PsCV150	Q1
PsCV152	Q1
PsCV157	Q1
PsCV161	Q1
PsCV162	Q1
PsCV163	Q1
PsCV164	Q1
PsCV165	Q1
PsCV166	Q1
PsCV167	Q1
PsCV168	Q1
PsCV169	Q1
PsCV170	Q1
PsCV172	Q1
PsCV173	Q1
PsCV174	Q1
PsCV175	Q1
PsCV176	Q1
PsCV177	Q1
PsCV178	Q1
PsCV179	Q1
PsCV58	Q1
PsCV304	Q1
PsCV171	Q1
PsCV238	Q1
PSWI18	Q1
PsCV180	Q2
PsCV249	Q2
PsBL196	Q2
PsBL197	Q2
PsBL201	Q2
PsBL225	Q2
PsBL230	Q2
PsBL231	Q2
PsBL263	Q2
PsBL268	Q2
PsBL269	Q2
PsBL270	Q2
PsBL271	Q2
PsBL273	Q2
PsBL278	Q2
PsBL282	Q2
PsBL284	Q2
PsBL54	Q2
PsCV102	Q2
PsCV109	Q2
PsCV110	Q2
PsCV111	Q2
PsCV112	Q2
PsCV113	Q2
PsCV115	Q2
PsCV117	Q2
PsCV118	Q2
PsCV123	Q2
PsCV125	Q2
PsCV127	Q2
PsCV139	Q2
PsCV145	Q2
PsCV151	Q2
PsCV153	Q2
PsCV158	Q2
PsCV181	Q2
PsCV182	Q2
PsCV185	Q2
PsCV186	Q2
PsCV194	Q2
PsCV195	Q2
PsCV198	Q2
PsCV199	Q2
PsCV200	Q2
PsCV202	Q2
PsCV203	Q2
PsCV204	Q2
PsCV285	Q2
PsCV289	Q2
PsCV290	Q2
PsCV46	Q2
PsCV50	Q2
PsCV53	Q2
PsCV55	Q2
PsCV56	Q2
PsCV57	Q2
PsCV59	Q2
PsCV62	Q2
PsCV66	Q2
PsCV68	Q2
PsCV69	Q2
PsCV85	Q2
PsLR243	Q2
PsCV104	Q2
PsCV189	Q2
PsCV191	Q2
PsCV206	Q2
PsCV218	Q2
PsCV300	Q2
PsCV43	Q2
PsCV44	Q2
PsCV49	Q2
PsCV52	Q2
PsCV74	Q2
PsCV84	Q2
PsCV86	Q2
PsCV87	Q2
PsCV97	Q2
PsCV99	Q2
PsCV108	Q2
PsCV79	Q2
PsLR244	Q2
PsLR259	Q2
PsLR266	Q2
PsCV45	Q3
PsBL228	Q3
PsBL232	Q3
PsBL262	Q3
PsBL274	Q3
PsCV100	Q3
PsCV101	Q3
PsCV103	Q3
PsCV105	Q3
PsCV106	Q3
PsCV142	Q3
PsCV183	Q3
PsCV188	Q3
PsCV190	Q3
PsCV205	Q3
PsCV210	Q3
PsCV234	Q3
PsCV237	Q3
PsCV250	Q3
PsCV260	Q3
PsCV299	Q3
PsCV42	Q3
PsCV47	Q3
PsCV48	Q3
PsCV60	Q3
PsCV70	Q3
PsCV71	Q3
PsCV72	Q3
PsCV73	Q3
PsCV78	Q3
PsCV81	Q3
PsCV82	Q3
PsCV88	Q3
PsCV90	Q3
PsCV91	Q3
PsCV93	Q3
PsCV94	Q3
PsCV95	Q3
PsCV302	Q3
PsCV303	Q3
PsLR242	Q3
PsLR248	Q3
PsLR258	Q3
PsLR261	Q3
PsWI21	Q3
PsBL192	Q3
PsBL193	Q3
PsBL207	Q3
PsBL211	Q3
PsBL213	Q3
PsBL215	Q3
PsBL216	Q3
PsBL217	Q3
PsBL219	Q3
PsBL220	Q3
PsBL221	Q3
PsBL222	Q3
PsBL223	Q3
PsBL264	Q3
PsBL265	Q3
PsBL272	Q3
PsBL275	Q3
PsBL276	Q3
PsBL280	Q3
PsBL281	Q3
PsBL283	Q3
PsBL288	Q3
PsBL298	Q3
PsBL6	Q3
PsCV114	Q3
PsCV116	Q3
PsCV119	Q3
PsCV120	Q3
PsCV122	Q3
PsCV154	Q3
PsCV155	Q3
PsCV156	Q3
PsCV159	Q3
PsCV160	Q3
PsCV184	Q3
PsCV212	Q3
PsCV255	Q3
PsCV51	Q3
PsCV80	Q3
PsCV83	Q3
PsCV89	Q3
PsCV96	Q3
PsCV98	Q3
PsCV75	Q3
PsGB12	Q3
PsGB17	Q3
PsGB20	Q3
PsGB24	Q3
PsGB29	Q3
PsGB33	Q3
PsGB34	Q3
PsGB37	Q3
PsGB41	Q3
PsLR279	Q3
PsLR13	Q3
PsLR23	Q3
PsLR77	Q3
PsLR124	Q3
PsLR187	Q3
PsLR208	Q3
PsLR209	Q3
PsLR214	Q3
PsLR235	Q3
PsLR236	Q3
PsLR239	Q3
PsLR240	Q3
PsLR241	Q3
PsLR245	Q3
PsLR246	Q3
PsLR247	Q3
PsLR251	Q3
PsLR252	Q3
PsLR253	Q3
PsLR254	Q3
PsLR256	Q3
PsLR257	Q3
PsLR267	Q3
PsLR277	Q3
PsLR286	Q3
PsLR287	Q3
PsLR292	Q3
PsLR294	Q3
PsLR297	Q3
PsLR2	Q3
PsLR3	Q3
PsLR76	Q3
PsWI107	Q3
