# Supplementary material for: Genetic diversity and population structure analysis of a diverse panel of pea (Pisum sativum)
Source: Front Genet. 2024 May 30;15:1396888. doi: 10.3389/fgene.2024.1396888 (PMC11169732; doi:10.3389/fgene.2024.1396888)
Supplement: Supplementary file 6 [file Table1.XLSX]

## Sheet: Sheet1
Supplementary Table S1: List of pea (Pisum sativum) accessions used in the present study their passport data (accession code, name of the accession, accession number, source of accessions), geographic origin, plant material type, seed color, and growth type.
Source: IPK = Genebank of Leibniz Institute of Plant Genetics and Crop Plant Research, ICARDA = International Center for Agricultural Research in the Dry Areas, NordGen = Nordic Genetic Resource Centre and ILRI = International Livestock Research Institute
Plant material type: LR = Landrace, BL = Breeding Line, GBA = unspecified Gene Bank Accession, CV = Improved cultivar, and WI = Wild
Seed color: CY = creamy yellow, YG/LG = Yellow green/Light green, G = Green, AG = Army Green, DG = Dark Green, and OB/B = Orange brown/Brown
Growth type: a = non erect and branching, b = erect and branching, c = erect and non-branching, and d = non-erect and non-branching, NA = not identified
Accession code	Name	Accession-number	Source	Geographical origin	Plant material	Seed color	Growth type
PsLR2		IG 50560	ICARDA	ALB	LR	AG	a
PsLR3		IG 50599	ICARDA	MNG	LR	AG	a
PsBL6		IG 51040	ICARDA	Ukraine	BL	G	a
PsGB12		IG 51720	ICARDA	Japan	GBA	YG/LG	a
PsLR13		IG 51800	ICARDA	Mexico	LR	CY	a
PsGB17		IG 52107	ICARDA	Finaland	GBA	G	a
PsWI18		IG 52445	ICARDA	Egypt	WI	AG	a
PsGB20		IG 52520	ICARDA	Turkey	GBA	OB/B	a
PsWI21		IG 52599	ICARDA	TJK	WI	OB/B	a
PsLR23		IG 114859	ICARDA	Nepal	LR	YG/LG	a
PsGB24		IG 118081	ICARDA	ECU	GBA	YG/LG	a
PsGB29		IG 124669	ICARDA	China	GBA	AG	a
PsGB33		IG 51735	ICARDA	Russia	GBA	YG/LG	a
PsGB34		IG 125381	ICARDA	GBR	GBA	YG/LG	a
PsGB37		IG 125413	ICARDA	Russia	GBA	CY	a
PsGB41		IG 134712	ICARDA	Russia	GBA	YG/LG	a
PsCV42	Rannij Zelenyj 33	PIS 1059	IPK	Ukraine	CV	G	a
PsCV43	Chichara	PIS 1074	IPK	Portugal	CV	YG/LG	a
PsCV44	Esmeralda	PIS 1092	IPK	Netharland	CV	G	b
PsCV45	Genri 15	PIS 1109	IPK	Russia	CV	CY	a
PsCV46	Fackel	PIS 1182	IPK	Germany	CV	YG/LG	a
PsCV47	Kungs	PIS 1196	IPK	Swedendenden	CV	CY	a
PsCV48	Hammenhögs Gomé	PIS 1202	IPK	Swedenden	CV	CY	a
PsCV49	Primör Ii	PIS 1206	IPK	Swedenden	CV	YG/LG	a
PsCV50	Akuta	PIS 1351	IPK	EUR	CV	YG/LG	a
PsCV51	Myzar	PIS 1358	IPK	France	CV	G	a
PsCV52	Telefon Strauch	PIS 5117	IPK	Germany	CV	G	a
PsCV53	Saikai Ii	PIS 5495	IPK	Japan	CV	YG/LG	a
PsBL54	Z-99	PIS 5498	IPK	Australia	BL	YG/LG	a
PsCV55	Jates New Freezer	PIS 5499	IPK	Australia	CV	YG/LG	a
PsCV56	Ballade		Lantmännen		CV	G	c
PsCV57	Lumir	PIS 6819	IPK	CSK	CV	YG/LG	b
PsCV58	Egyptian Drypeas	PIS 7172	IPK	Egypt	CV	G	a
PsCV59	Janco Choice	PIS 7199	IPK	Australia	CV	YG/LG	a
PsCV60	Menivil	PIS 7203	IPK	France	CV	G	a
PsCV62	Safir	PIS 7272	IPK	Denmark	CV	YG/LG	a
PsCV66	Aloha		Lantmännen		CV	YG/LG	a
PsCV68	Waverex		Impecta	Germany	CV	G	b
PsCV69	Half pint		Impecta	Great Britain	CV	CY	a
PsCV70	Corne de bélier		Impecta	France	CV	CY	a
PsCV71	Shiraz		Impecta	Great Britain	CV	OB/B	a
PsCV72	Oregon sugar pod		Impecta	USA	CV	CY	a
PsCV73	Norli		Impecta	Netharland	CV	CY	b
PsCV74	Sweet horizon		Impecta		CV	YG/LG	a
PsCV75	Höstärt		Nordisk råvara	Austria	CV	OB/B	a
PsLR76	Stor gråärt		Nordisk råvara	Sweden	LR	OB/B	a
PsLR77	Rättviksärt		Nordisk råvara	Sweden	LR	OB/B	a
PsCV78	Kaleva	PIS 100	IPK	Finland	CV	G	a
PsCV79	Gusty		Lantmännen		CV	YG/LG	c
PsCV80	Olho preto	PIS 1048	IPK	Portugal	CV	CY	a
PsCV81	Kalle	PIS 1056	IPK	Finland	CV	G	c
PsCV82	Onyx	PIS 1057	IPK	Netharland	CV	G	c
PsCV83	Mammoth podded extra early	PIS 134	IPK	Germany	CV	OB/B	c
PsCV84	Paramount	PIS 174	IPK	Sudan	CV	G	b
PsCV85	British lion	PIS 182	IPK	Great Britain	CV	G	a
PsCV86	Chatenay	PIS 183	IPK	France	CV	G	a
PsCV87	Gladiator	PIS 185	IPK	Germany	CV	G	a
PsCV88	Early spring	PIS 221	IPK	Great Britain	CV	G	a
PsCV89	Frühe heinrich	PIS 26	IPK	Germany	CV	CY	a
PsCV90	Hoh. R. Schwedische futtererbse	PIS 261	IPK	Sweden	CV	OB/B	a
PsCV91	Buchsbaum de grace	PIS 27	IPK	Germany	CV	CY	a
PsCV93	Koivisto	PIS 296	IPK	Finland	CV	G	a
PsCV94	Ilo	PIS 297	IPK	Finland	CV	CY	a
PsCV95	Paula	PIS 298	IPK	Finaland	CV	G	a
PsCV96	Pisum vilmorin ii	PIS 30	IPK	France	CV	CY	a
PsCV97	Knights dwarf white	PIS 314	IPK	Great Britain	CV	YG/LG	a
PsCV98	Ohlsen enkes pollux	PIS 319	IPK	Denmark	CV	YG/LG	a
PsCV99	Dwarf alderman	PIS 342	IPK	Great Britain	CV	G	a
PsCV100	Svalöfs hero	PIS 343	IPK	Sweden	CV	OB/B	a
PsCV101	Stepnaja	PIS 36	IPK	Sudan	CV	G	a
PsCV102	Salzmünder grüne	PIS 361	IPK	Germany	CV	G	b
PsCV103	Ohlsen enkes reform	PIS 373	IPK	Denmark	CV	CY	b
PsCV104	Wisconsin perfection	PIS 394	IPK	USA	CV	YG/LG	b
PsCV105	Arakass	PIS 423	IPK	Greace	CV	CY	a
PsCV106	Extra rapid weibull	PIS 45	IPK	Sweden	CV	G	a
PsWI107		PIS 550	IPK	Denmark	WI	DG	a
PsCV108	Preference		Lantmännen		CV	G	c
PsCV109	Early blue	PIS 585	IPK	Canada	CV	G	a
PsCV110	Triumph	PIS 59	IPK	Germany	CV	YG/LG	a
PsCV111	Premium	PIS 593	IPK	Belgium	CV	G	a
PsCV112	Giant stride	PIS 60	IPK	USA	CV	YG/LG	a
PsCV113	Onward	PIS 61	IPK	USA	CV	G	a
PsCV114	Tiny	PIS 637	IPK	Canada	CV	YG/LG	a
PsCV115	Mammoth blue	PIS 652	IPK	New Zealand	CV	G	a
PsCV116	Australische peluschke	PIS 655	IPK	Australia	CV	OB/B	a
PsCV117	Americadeo	PIS 750	IPK	Spain	CV	YG/LG	b
PsCV118	Laxton's progress	PIS 76	IPK	Great Britain	CV	YG/LG	a
PsCV119	Mergerit	PIS 770	IPK	Sudan	CV	CY	a
PsCV120	Waldmanns futterfreude	PIS 888	IPK	DDR	CV	CY	a
PsCV122	Victoria baragan	PIS 948	IPK	ROU	CV	CY	a
PsCV123	Zenit	PIS 966	IPK	Germany	CV	YG/LG	b
PsLR124		PIS 2622	IPK	SVK	LR	OB/B	a
PsCV125	Bonfire		Lantmännen	EUR	CV	YG/LG	c
PsCV126	Antti		Lantmännen	Finland	CV	YG/LG	c
PsCV127	Avola		Lantmännen	Germany	CV	G	a
PsCV128	Balder		Lantmännen	Sweden	CV	CY	c
PsCV129	Bodil		Lantmännen	New Zealand	CV	CY	b
PsCV130	Canis		Lantmännen	Sweden	CV	CY	c
PsCV132	Carneval		Lantmännen	Sweden	CV	CY	c
PsCV133	Grande		Lantmännen	Sweden	CV	CY	b
PsCV134	Highlight		Lantmännen	Canada	CV	CY	c
PsCV135	Hyline		Lantmännen	Sweden	CV	YG/LG	c
PsCV136	Ingrid		Lantmännen	Sweden	CV	CY	c
PsCV137	K2		Lantmännen	GEO	CV	G	c
PsCV138	Kameleon		Lantmännen	Germany	CV	CY	c
PsCV139	Karina		Lantmännen	New Zealand	CV	YG/LG	a
PsCV140	Karita		Lantmännen	Sweden	CV	YG/LG	c
PsCV141	Kazek		Lantmännen		CV	CY	c
PsCV142	Kelvedon w		Lantmännen	Great Britain	CV	YG/LG	b
PsCV143	LG auris		Lantmännen	France	CV	CY	c
PsCV144	Majoret		Lantmännen	Sweden	CV	YG/LG	c
PsCV145	MaxIGolt		Lantmännen	Germany	CV	YG/LG	a
PsCV146	Nessie		Lantmännen	Canada	CV	YG/LG	c
PsCV147	Odalett		Lantmännen	Sweden	CV	CY	b
PsCV148	Ostinato		Lantmännen	France	CV	CY	c
PsCV149	ProdIGy		Lantmännen	Sweden	CV	G	c
PsCV150	Rokka		Lantmännen	Sweden	CV	G	c
PsCV151	Senator		Lantmännen	Great Britain	CV	YG/LG	a
PsCV152	Sergeant		Lantmännen	Sweden	CV	G	c
PsCV153	Sugar tall white		Lantmännen	France	CV	YG/LG	a
PsCV154	Timo		Lantmännen	Sweden	CV	OB/B	a
PsCV155	Torsdags III / 08-1948		Lantmännen	Sweden	CV	CY	a
PsCV156	Torsdags III / 13f-2080		Lantmännen	Sweden	CV	CY	a
PsCV157	Trapeze		Lantmännen	USA	CV	CY	c
PsCV158	Utrillo		Lantmännen	USA	CV	YG/LG	a
PsCV159	Victoria		Lantmännen		CV	CY	a
PsCV160	Vreta		Lantmännen	Sweden	CV	CY	a
PsCV161	SW Arcadia		Lantmännen	Sweden	CV	G	c
PsCV162	SW Belfield		Lantmännen	Sweden	CV	CY	c
PsCV163	SW Benefit		Lantmännen	Sweden	CV	CY	c
PsCV164	SW Bravo		Lantmännen	Sweden	CV	CY	c
PsCV165	SW Cabot		Lantmännen	Sweden	CV	CY	c
PsCV166	SW Capri		Lantmännen	Sweden	CV	CY	c
PsCV167	SW Carousel		Lantmännen	Sweden	CV	CY	c
PsCV168	SW Cartier		Lantmännen	Sweden	CV	CY	c
PsCV169	SW Celine		Lantmännen	Sweden	CV	CY	c
PsCV170	SW Circus		Lantmännen	Sweden	CV	CY	c
PsCV171	SW Clara		Lantmännen	Sweden	CV	CY	c
PsCV172	SW Crista		Lantmännen	Sweden	CV	YG/LG	c
PsCV173	SW Express		Lantmännen	Sweden	CV	CY	b
PsCV174	SW Marquee		Lantmännen	Sweden	CV	CY	NA
PsCV175	SW Midas		Lantmännen	Sweden	CV	CY	c
PsCV176	SW Parade		Lantmännen	Sweden	CV	G	c
PsCV177	SW Prize		Lantmännen	Sweden	CV	CY	c
PsCV178	SW Salute		Lantmännen	Sweden	CV	CY	c
PsCV179	SW Universal		Lantmännen	Sweden	CV	CY	c
PsCV180	Meteor		Nelson Garden	CHZ	CV	G	a
PsCV181	Alderman		Nelson Garden	Great Britain	CV	YG/LG	a
PsCV182	Frühe Harzerin		Hornum	Germany	CV	G	a
PsCV183	Blauwschokker		Hornum		CV	OB/B	a
PsCV184	Bördi		Hornum	Germany	CV	YG/LG	a
PsCV185	Markana		Hornum	Germany	CV	YG/LG	c
PsCV186	Calibra		Mr Fothergill's		CV	G	b
PsLR187	Örshult		Fröbanken	Sweden	LR	YG/LG	a
PsCV188	Carouby		Olssons Frö	France	CV	OB/B	a
PsCV189	Royal snow		Olssons Frö	Sweden	CV	OB/B	a
PsCV190	Chenille	NGB100005	NordGen	France	CV	OB/B	a
PsCV191	Chelsea	NGB100114	NordGen		CV	G	a
PsBL192	Fuscopurpureus	NGB100368	NordGen	Sweden	BL	OB/B	a
PsBL193	Superpetaloidum	NGB100565	NordGen	Sweden	BL	OB/B	a
PsCV194	Österlen	NGB100658	NordGen	Sweden	CV	G	b
PsCV195	Serge		Lantmännen		CV	YG/LG	c
PsBL196	E. Nilssons re i 7407	NGB100962	NordGen	Sweden	BL	CY	a
PsBL197	Chlorophyll-chimaeric	NGB101149	NordGen	Sweden	BL	CY	a
PsCV198	Fenomen	NGB101332	NordGen		CV	G	a
PsCV199	Perfected freezer	NGB101720	NordGen	USA	CV	YG/LG	a
PsCV200	Improved harbinger	NGB101735	NordGen	Great Britain	CV	YG/LG	b
PsBL201	Rouge c15	NGB101736	NordGen		BL	YG/LG	a
PsCV202	Piri	NGB102071	NordGen	New Zealand	CV	YG/LG	a
PsCV203	Kairyo-aotenaski	NGB102117	NordGen	Japan	CV	YG/LG	a
PsCV204	Beta	NGB102574	NordGen	Denmark	CV	CY	b
PsCV205	Urogaini vi	NGB102680	NordGen		CV	CY	b
PsCV206	Ping pong	NGB102774	NordGen	Germany	CV	YG/LG	a
PsBL207	Hja. 51271	NGB103069	NordGen	Finland	BL	G	c
PsLR208	Jämtländsk gråärt	NGB103076	NordGen	Sweden	LR	OB/B	a
PsLR209	Al sharaf	NGB103479	NordGen	Yemen	LR	OB/B	a
PsCV210	Ville	NGB103489	NordGen	Finland	CV	G	a
PsBL211	Hja 51229	NGB103496	NordGen	Finland	BL	YG/LG	c
PsCV212	Lysima	NGB103513	NordGen	DNK	CV	OB/B	a
PsBL213	Red stem	NGB103535	NordGen	CAN	BL	OB/B	a
PsLR214	Bumtkangpa nanet	NGB103614	NordGen	BTN	LR	OB/B	a
PsBL215	Gigas-34	NGB105034	NordGen	Sweden	BL	AG	a
PsBL216	Ageotropum	NGB105124	NordGen	Sweden	BL	CY	a
PsBL217	Chlorotica -36	NGB105136	NordGen	Sweden	BL	CY	a
PsCV218	Boogie		Lantmännen	EUR	CV	YG/LG	c
PsBL219	Chlorotica-29	NGB105829	NordGen	Sweden	BL	G	a
PsBL220	Fasciata-48	NGB105848	NordGen	SUN	BL	CY	b
PsBL221	Densinodosum-58	NGB105858	NordGen	SUN	BL	CY	a
PsBL222	Ramosus	NGB105861	NordGen	SUN	BL	CY	a
PsBL223	Densinodosum-62	NGB105862	NordGen	SUN	BL	CY	a
PsBL224	Chlorotica-83	NGB105883	NordGen	BGR	BL	G	a
PsBL225	Chlorotica-99	NGB105899	NordGen	BGR	BL	CY	b
PsBL226	Chlorotica-12	NGB105912	NordGen	BGR	BL	YG/LG	a
PsBL227	Gigas-17	NGB105917	NordGen	BGR	BL	YG/LG	a
PsBL228	Cerosa	NGB105930	NordGen	BGR	BL	CY	a
PsBL229	Brown leaf spot; supra-incerata	NGB105931	NordGen	BGR	BL	G	b
PsBL230	Vix-cerata-00	NGB106000	NordGen	IND	BL	G	a
PsBL231	Desynaptic-06; homozygous	NGB106006	NordGen	GER	BL	CY	a
PsBL232	Reduced in wax	NGB106051	NordGen	BGR	BL	CY	a
PsCV234	Aslaug	NGB10778	NordGen	NOR	CV	YG/LG	a
PsLR235	Jærert	NGB11149	NordGen	NOR	LR	G	a
PsLR236	Sockerärt från arvidsjaur	NGB11750	NordGen	Sweden	LR	CY	a
PsCV237	Marma	NGB13784	NordGen	Sweden	CV	DG	a
PsCV238	Sunna	NGB17650	NordGen	FIN	CV	CY	c
PsLR239	Boaryd	NGB17833	NordGen	Sweden	LR	CY	a
PsLR240	Svartbjörsbyn	NGB17837	NordGen	Sweden	LR	CY	a
PsLR241	Vallagården	NGB17839	NordGen	Sweden	LR	YG/LG	a
PsLR242	Norrhult	NGB17841	NordGen	Sweden	LR	CY	a
PsLR243	Edsås	NGB17842	NordGen	Sweden	LR	G	a
PsLR244	Enviken	NGB17865	NordGen	Sweden	LR	YG/LG	a
PsLR245	Väse	NGB17868	NordGen	Sweden	LR	AG	a
PsLR246	Kärrboda	NGB17869	NordGen	Sweden	LR	OB/B	a
PsLR247	Puggor från BallingslövGlimåkra	NGB17873	NordGen	Sweden	LR	OB/B	a
PsLR248	Martha	NGB18057	NordGen	Sweden	LR	CY	a
PsCV249	Delikatess	NGB20012	NordGen	Sweden	CV	G	a
PsCV250	Dwarf grey sugar	NGB20013	NordGen	ARG	CV	AG	a
PsLR251	Lom	NGB20043	NordGen	NOR	LR	CY	a
PsLR252	Marie	NGB20121	NordGen	NOR	LR	G	a
PsLR253	Gaperhult	NGB20205	NordGen	Sweden	LR	CY	a
PsLR254	Nisse på tomta	NGB21674	NordGen	Sweden	LR	YG/LG	a
PsCV255	Signal	NGB 101251	NordGen	DNK	CV	CY	a
PsLR256	Raber	NGB22830	NordGen	Sweden	LR	OB/B	a
PsLR257	Britta	NGB23476	NordGen	Sweden	LR	YG/LG	a
PsLR258	Bjurholms gråärt	NGB24334	NordGen	Sweden	LR	DG	a
PsLR259	Karls høje ært	NGB24765	NordGen	DNK	LR	YG/LG	a
PsCV260	Norrøna	NGB7128	NordGen	NOR	CV	YG/LG	a
PsLR261	Julita	NGB9927	NordGen	Sweden	LR	G	a
PsBL262	WBH 640	NGB100640	NordGen	Sweden	BL	CY	a
PsBL263	WBH 794	NGB100794	NordGen	Sweden	BL	YG/LG	b
PsBL264	WBH 1089	NGB101089	NordGen		BL	OB/B	b
PsBL265	WBH 1377	NGB101377	NordGen		BL	OB/B	a
PsLR266	WBH 2063	NGB102063	NordGen	PRK	LR	G	a
PsLR267	WBH 2149	NGB102149	NordGen	IRAN	LR	OB/B	a
PsBL268	WBH 2687	NGB102687	NordGen		BL	CY	a
PsBL269	WBH 2801	NGB102801	NordGen	Sweden	BL	DG	a
PsBL270	WBH 3044	NGB103044	NordGen	USA	BL	G	a
PsBL271	WBH 3045	NGB103045	NordGen	USA	BL	CY	b
PsBL272	WBH 3050	NGB103050	NordGen	USA	BL	OB/B	b
PsBL273	WBH 3059	NGB103059	NordGen	USA	BL	G	b
PsBL274	WBH 3063	NGB103063	NordGen	USA	BL	CY	a
PsBL275	WBH 3077	NGB103077	NordGen		BL	G	a
PsBL276	WBH 3079	NGB103079	NordGen	AUS	BL	CY	a
PsLR277	WBH 3523	NGB103523	NordGen	Sweden	LR	OB/B	a
PsBL278	WBH 3594	NGB103594	NordGen	Sweden	BL	CY	a
PsLR279	WBH 3744	NGB103744	NordGen	SUN	LR	CY	a
PsBL280	Chlorotica-96	NGB105796	NordGen	Sweden	BL	CY	a
PsBL281	Folia oblonga	NGB105801	NordGen	Sweden	BL	CY	a
PsBL282	Desynaptic-05; homozygous	NGB106005	NordGen	GER	BL	YG/LG	a
PsBL283	Fasciata-60	NGB105860	NordGen	SUN	BL	CY	a
PsBL284	Vix-cerata-94	NGB105994	NordGen	IND	BL	YG/LG	a
PsCV285	Rapida	NGB101336	NordGen	NLD	CV	G	a
PsLR286	Gästrikland	NGB17882	NordGen	Sweden	LR	AG	a
PsLR287	Hedenäset	NGB20011	NordGen	Sweden	LR	G	a
PsBL288	Tant Erika	NGB17855	NordGen	Sweden	BL	YG/LG	a
PsCV289	Rondo		Fröbanken	NLD	CV	YG/LG	a
PsCV290	Progress no. 9		Fröbanken	USA	CV	YG/LG	a
PsLR292		ILRI5047	ILRI	GRE	LR	DG	a
PsLR294		ILRI5076	ILRI	SUD	LR	AG	a
PsLR297		ILRI5120	ILRI	AFG	LR	AG	a
PsBL298		CGN10205	Wageningen University		BL	OB/B	a
PsCV299	Golden sweet		Impecta	USA	CV	OB/B	a
PsCV300	Petit provenzal		Lantmännen		CV	G	a
PsCV302	Fenn		INRAE	USA	CV	DG	NA
PsCV303	Winterberger		INRAE	GER	CV	DG	NA
PsCV304	Kayanne		KWS	GER	CV	CY	NA
